# Supplementary material for: Enhancing Clinician Trust in AI Diagnostics: A Dynamic Framework for Confidence Calibration and Transparency
Source: Diagnostics (Basel). 2025 Aug 30;15(17):2204. doi: 10.3390/diagnostics15172204 (PMC12428550; doi:10.3390/diagnostics15172204)
Supplement: Supplementary file 1 [file diagnostics-15-02204-s001.zip]

Archive with 1 entries (1 files):
- diagnostics-3765142-supplementary.pdf
